# Supplementary material for: Extracellular Vesicles (Secretomes) from Human Trophoblasts Promote the Regeneration of Skin Fibroblasts
Source: Int J Mol Sci. 2021 Jun 28;22(13):6959. doi: 10.3390/ijms22136959 (PMC8269172; doi:10.3390/ijms22136959)
Supplement: Supplementary file 1 [file ijms-22-06959-s001.zip]

Archive with 1 entries (1 files):
- ijms-1256395-supplementary.pdf
